# Supplementary material for: Phenolic Secondary Metabolites and Antiradical and Antibacterial Activities of Different Extracts of Usnea barbata (L.) Weber ex F.H.Wigg from Călimani Mountains, Romania
Source: Pharmaceuticals (Basel). 2022 Jul 4;15(7):829. doi: 10.3390/ph15070829 (PMC9322614; doi:10.3390/ph15070829)
Supplement: Supplementary file 1 [file pharmaceuticals-15-00829-s001.zip]

Archive with 2 entries (2 files):
- pharmaceuticals-1781582-supplementary/Figures S1-S4 and Table S1.pdf
- pharmaceuticals-1781582-supplementary/Principal Component Analysis.xlsx
